# Supplementary material for: Individual income and race-associated differences in prostate cancer mortality in a statewide registry
Source: JNCI Cancer Spectr. 2025 Oct 24;9(5):pkaf074. doi: 10.1093/jncics/pkaf074 (PMC12571109; doi:10.1093/jncics/pkaf074)
Supplement: pkaf074_Supplementary_Data [file pkaf074_supplementary_data.zip]

Archive with 1 entries (1 files):
- Revisions_Supplemental Materials_JNCICS.pdf
